# Supplementary material for: The complex tibial organ of the New Zealand ground weta: sensory adaptations for vibrational signal detection
Source: Sci Rep. 2017 May 17;7:2031. doi: 10.1038/s41598-017-02132-1 (PMC5435688; doi:10.1038/s41598-017-02132-1)
Supplement: Supplementary file 2 — Supplementary Dataset 1 [file 41598_2017_2132_MOESM2_ESM.xls]

## Sheet: Table Sensilla numbers
Supplementary data to:
The complex tibial organ of the New Zealand ground weta: sensory adaptations for vibrational signal detection
Johannes Strauß, Kathryn Lomas, Laurence H.Field
Numbers of scolopidial sensilla for the sensory organs in the complex tibial organ
T1 foreleg	Individual #	sex	Subgenual organ	Intermediate organ	Crista acustica homolog	Accessory organ
	3	female	49	17	14	8
	4	female	51	16	14	10
	5	female	44	22	13	13
	6	female	48	19	10	8
	7	female	56	16	13	11
	9	female	53	18	14	10
	10	male	47	18	10	9
	11	male	53	20	9	10
	12	male	49	18	15	9
T2 midleg	Individual #		Subgenual organ	Intermediate organ	Crista acustica homolog	Accessory organ
	3	female	57	18	11	11
	4	female	52	19	14	9
	5	female	48	20	14	12
	6	female	52	21	13	9
	7	female	54	18	9	10
	9	female	51	17	15	13
	10	male	54	20	10	10
	11	male				9
	12	male	51	16	14	9
T3 hindleg	Individual #		Subgenual organ	Intermediate organ	Crista acustica homolog	Accessory organ
	3	female	40	15	11	6
	4	female	52	16	11	11
	5	female		9	11
	6	female		15	11
	7	female		18	10
	9	female	36	14	11
	10	male		17	11
	11	male	48	15	12	9
	12	male	52	13	12	9
